# Supplementary material for: Treatment of Early Allergic and Late Inflammatory Symptoms of Allergic Rhinitis with Petasites Hybridus Leaf Extract (Ze 339): Results of a Noninterventional Observational Study in Switzerland
Source: Pharmaceuticals (Basel). 2021 Feb 24;14(3):180. doi: 10.3390/ph14030180 (PMC7996175; doi:10.3390/ph14030180)
Supplement: Supplementary file 1 [file pharmaceuticals-14-00180-s001.zip]

Archive with 1 entries (1 files):
- pharmaceuticals-1106565-supplementary.pdf
